# Supplementary material for: What evidence exists on the drivers, ecological and socio-economic outcomes, and distribution of hunting in Peru: a systematic map protocol
Source: Environ Evid. 2026 Apr 30;15:7. doi: 10.1186/s13750-026-00386-9 (PMC13285517; doi:10.1186/s13750-026-00386-9)
Supplement: Supplementary file 5 — Additional file 5. Codes and definitions. The data extraction codebook. [file 13750_2026_386_MOESM5_ESM.xlsx]

## Sheet: README
File title	Additional File 5 Codes and definitions
Description	This file contains the data coding framework and data extraction layout to be used in this study. It includes code definitions, category classifications, and the structured dataset layout for data extraction.
File structure	This workbook contains three sheets:
	1. Codes - contains all codes and descriptions to be used in the study
		Code name
		Data type (e.g. categorical, numerical, text)
		Description of each code
	2. Definitions - provides detailed definitions of all categorical codes
		Column name (the code's name)
		Description of the categorical code
		Category definitions in separate rows
		Subcategory definitions (for ecological and socio-economic outcome categories)
	3. Extraction - the layout of codes to be used in the study
		Each column corresponds to a code from the codes sheet
		Each row will represent an individual study
		Rows are repeated for a single study where multiple site names and/or species are reported.
		Other codes will not have separate rows but multiple entries e.g. multiple outcomes/communtity types etc will be recorded in a single cell separated by a comma.
Coding approach	Data will be extracted from included studies using this predifined coding framework. Codes have been developed to capture study characteristics, hunting details, species diversity, and ecological and socio-economic outcomes and methods
	Categories and subcategories have been defined a priori. If an outcome does not fit in a predefined subcategory they will be placed in the subcategory "Other" with a descriptive name specified in brackets.

## Sheet: Codes
Category	Name	Data type	Description
	Unique Identifier	Numerical	Unique ID number for row
Publication Details	Study Number	Numerical	ID number for study
	First Author	Text	The name of the first author
	Email	Text	Email of the first author
	Publication Year	Date	The publication year
	Title	Text	Title of the publication
	Publication Type	Catagorical	Type of publication (article/book chapter/thesis/report/grey literature)
	Peer reviewed	Catagorical	Is the publication peer reviewed (yes/no)
	Language	Catagorical	Is the literature in Spanish or English?
Study Details	Study Year	Date	The year the study began
	Purpose	Text	Study aims/objectives
	Number of locations	Numerical	Number of villages or towns studied, i.e., a study may have sampled more than one village
	Number of sample sites	Numerical	Number of sample sites included in the study - e.g, number of camera traps, transects, households
	Sampling units	Text	The name of the sampling unit used
	Number of participants	Numerical	If study included participants, how many participated?
	Region	Catagorical	Study location region
	Province reported?	Catagorical	Is the province reported? (Y/N)
	Province	Catagorical	Study location province
	Coordinate system reported	Text	Coordinate system name used by the author
	X_reported	Numerical	Eastings/X coordinate of the study site reported by the author.
	Y_reported	Numerical	Northings/Y coordinates of the study site reported by the author.
	GPS accurancy	Catagorical	1-5 accurancy
	Converted coordinate UTM zone	Catagorical	UTM zone name of the converted coordinate (17S/18S/19S) or extracted coordinate using location description
	X_UTM converted	Numerical	X coordinate converted to UTM. If there are multiple sites studied, the centre most coordinate is converted or extracted if using location description.
	Y_UTM converted	Numerical	Y coordinate converted to UTM. If there are multiple sites studied, the centre most coordinate is converted or extracted if using location description.
	Reported elevation	Numerical	Metres elevation above sea level if reported by the author
	Elevation_extracted	Numerical	Metres elevation extracted using converted or extracted coordinates. If there are multiple sites studied, the centre most coordinate's elevation is converted.
	Habitat reported?	Catagorical	Is the habitat type of the study site(s) reported? (Y/N)
	Reported habitat	Text	Type of habitat reported by the author
	Habitat scale	Catagorical	Is the habitat reported per site/village or across all sites? (per site/across site)
	Hunting technique reported?	Catagorical	Is the primary hunting technique reported? (Y/N)
	Hunting technique	Catagorical	Primary hunting method used (shotgun/bow and arrow/trap/net/spear/snare/dog)
	Hunting motivations reported?	Catagorical	Is the hunting motivation reported? (Y/N)
	Hunting motivations	Catagorical	Hunting purpose (subsistence/commercial/cultural/ornament/pet trade/sport&recreation/medicinal/human-wildlife conflict/opportunistic)
	Hunting frequency reported?	Catagorical	Is the frequecy of hunting reported? (Y/N)
	Hunting frequency	Catagorical	The frequency of hunting activity (occasionally/weekly/monthly/seasonally)
	Hunting group size reported?	Catagorical	Is the number of people hunting per hunt reported?
	Hunting group size	Catagorical	The number of people hunting per hunt (solo/pair/group)
	Community type reported?	Catagorical	Is the type of community reported/described? (Y/N)
	Community type	Catagorical	Type of community reported/described (indigenous/non-indigenous)
	Community type comment	Text	Comments on ethnic group name, ethno-linguistic language if reported, or non-indigenous group names if reported e.g., campesino, mestizo, criollo, colonists etc
	Settlement type	Catagorical	Is the community in a rural or urban setting?
	Governence reported?	Catagorical	Is the governence reported/described? (Y/N)
	Governance reported	Catagorical	Is the hunting legal or illegal
	Governance redbook	Catagorical	Extracted legal status from the Peruvian redbook of threatened species list. Threatened redbook listed species are illegal to hunt and are classed as illegal here using R code.
	Management type reported?	Catagorical	Is the management type occuing at the site reported/described?
	Management type	Catagorical	Management type (community management/government management/private management)
	Species hunted presented?	Catagorical	Are the species hunted in the study area presented in the literature? (Y/N)
	Species hunted	Text	If the study included the species hunted, then which species
	Species functional group	Catagorical	These are defined using the PanTHERIA / Elton traits to determine this / IUCN database using R
	IUCN Threat status	Catagorical	The IUCN conservation status of the species extracted
	IUCN Species habitat preferences	Catagorical	The IUCN habitat preferences of the species extracted
	Species hunted scale	Catagorical	Is the hunted species reported at a scale of per site/village or across all sites? (per site/across site)
	Species preferences presented?	Catagorical	Are the hunter's preferred species to hunt presented? (Y/N)
	Species preferences	Catagorical	(Y/N) If study included hunter's species preferences, then is this species a preferred species? The method the author used to determine prefrences must be by interview which asks the question which species do you prefer to hunt?
	Outcomes presented?	Catagorical	Does the study report ecological and / or socio-economic outcomes in the results? (Y/N)
	Outcome type	Catagorical	Are the outcome types ecological or socio-economic?
	Outcome category	Catagorical	Which category of the outcome type is reported? See the definitions sheet for all category definitions
	Outcome subcategory	Catagorical	Which subcategory of the outcome type is reported? See the definitions sheet for all subcategory definitions
	Metric	Text	How was the result measurement reported? E.g. the unit of measure
	Method	Text	How did the study measure the outcomes?
	Study reliability	Catagorical	How reliable is the study in general? 1-3 ranking of how well the results presented support the conclusions
	Study reliability reasons	Text	Describes the reasons for the study reliability ranking
	Notes	Text	General notes on the study which may not fit into the other boxes.

## Sheet: Definitions
Definitions of categories
Column name	Description	Category definition	Subcategory options
GPS accurancy	The accuracy of the coordinates presented in the study	1 - Only a basic description of study location given of the general area with no map and no coordinates. Coordinates need to be digitised in the general area that matches the description.
		2 - A basic map of study location is given with a general description but no coordinates are given. Coordinates need to be georeferenced using the map given.
		3 - Coordinates of study location/sample sites is given in the description or the map displayed has coordinate grid displayed. May have UTM zone described. Coordinates need to be georeferenced using the map provided.
		4 - Coordinates displayed as either latitude/longitude (##°##′##″) or UTM (3-4 digits). May or may not have UTM zone described.
		5 - Coordinates are displayed as UTM with at least 6 digits and UTM zone is described or latitude and longitude is displayed with decimals (##°##′##.#) for the village / town studied (e.g., social-economic studies) and or sample sites (biodiversity studies). No coordinate conversion is needed if displayed in UTM. Simple conversion of latitude and longitude is needed. No georeferencing is required.
Hunting techniques	Primary hunting method used	Shotgun - includes any firearm such as shotguns, rifles/mussle loaded rifles, which are loaded with ammunition (balls/bullets/shotgun shells)
		Bow and arrow - a stave bent under tension by an elestic material (bow) with a shafted projectile (arrows)
		Trap - mechanical traps which includes cages and jaw snap traps
		Slingshot - a forked handle with an elastic strap used to shoot projectiles
		Net - a net used to capture an animal(s)
		Spear - a long shafted projectile thrown by hand
		Snare - a length or wire or cord tied like a noose used to capture animals
		Dog - used to pursue and catch prey or corner it but not to simply aid hunting by flushing out prey which is then pursued and killed with weapons such as shotguns and bow and arrows and spears.
Hunting motivations	The purpose of hunting	Subistence - hunting for the purpose of consumption
		Commercial - hunting for the purpose of selling game meat/pets/medicine for income
		Cultural - for rituals and cultural celebrations
		Ornament - hides, decorations, jewellry
		Pet - keep as a pet
		Sport & recreation - hunt for leisure and entertainment, trophy hunting
		Medicinal - for use for traditional medicine
		Human-wildlife conflict - crop, livestock, or people protection, fear, pests
		Opportunistic - animals found whilst doing other duties which are then hunted e.g. animal found incidently whilst farming in field or walking in forest which is then pursued
Hunting frequency	The frequency of hunting activity	Occasionally - occurs less than a monthly basis
		Weekly - occurs at least once a week
		Monthly - occurs at least once a month
		Seasonally - occurs in one season of the year e.g. dry season or wet season
Hunting group size	The number of people hunting per hunt	Solo - one person hunting alone
		Pair - two hunters
		Group - at least 3 or more hunters
Community type	The type of community reported or described	Indigenous - groups with an ethnic affiliation
		Non-indigenous - groups who do not identifiy with an indigenous identity
Governence	Whether the hunting is legal or illegal	Legal - the author describes the hunting rights/access
		Illegal - the author describes the hunting as illegal
Management type	The body who implements hunting management	Community management - the local communities, indigenous or non-indigenous
		Government management - a national or subnational body e.g, a ministry, regional government, municipality, national park's service
		Private management - NGO's, private person, universities, corporations
Ecological outcome categories - are measurable changes or patterns in wildlife populations, species communities, or ecosystem processes that are associated with hunting activities.	The broad ecological outcomes to hunting that were measured	Population status- studies that assess the state of a hunted population	Abundance - number of individuals (absolute abundance)
			Relative abundance - when absolute abundance was not measured but an estimate of abundance was taken relative to other sample sites e.g. number of a species counted at a camera trap divided by the total number of survey days
			Density - number of individuals per unit area
			Occupancy - presence or absence (probability of occurance) of species at sites across a landscape e.g. spatial occurance, habitat occupancy
			Biomass - biomass of a species in an area
			Population trend - temporal change in population status e.g. changes in abundance over 10 years
		Population demography - studies that assess changes in population structure, composition, survival and reproduction caused by hunting	Age structure - distribution of individuals across age classes (juvenile, subadult, adult)
			Sex ratio - proportion of males to females assessed
			Survival / mortality - individual survival rates, natural mortality, or hunting-induced mortality
			Reproduction / recruitment - birth rates, litter/clutch size, reproductive success, juvenile recruitment
			Body condition - body mass, fat stores, body size indices, body condition scores of individuals (not the population traits but fitness of individuals). Includes studies that measure body condition as an indicator of how hunting affects population recruitment, survival, or reproduction
		Population health - studies that assess hunted species health, e.g. disease/stress/physiological state at population level, but not do not measure human health from wildmeat consumption	Parasite / Pathogen infection - proportion of individuals infected in a population; prevalence of viruses, bacteria, helminths, intensity of infection (e.g., number of worms per host).
			Physiological stress indicators - cortisol, stress hormones, or other biomarkers indicating chronic stress in individuals due to hunting pressure
			Population health index / composite metrics - any aggregated score combining condition, disease, or stress across individuals.
			Mortality from disease - deaths attributed to disease or pathogen outbreaks (if distinct from hunting mortality).
		Community biodiversity - studies that assess changes in the wider species community caused by hunting	Species richness - number of species present in a community
			Species diversity - diversity metrics like Shannon, Simpson, or evenness indices. Reflect both richness and relative abundance across species.
			Community composition - relative abundance of multiple species, presence/absence of key species, or proportions of functional/trophic groups. Captures the composition of the species assemblage and focuses on pattern across the community
			Functional guilds - diversity of ecological roles or functional groups (e.g., frugivores, predators, herbivores).
			Species interactions - patterns of species association, competition, predator prey relationships, mesopredator release changed by hunting
		Species traits and behaviour - a non-demographic response of species to hunting	Species traits - species body size, litter size, generation length, morphological features not captured in demographic metrics
			Activity Patterns - diurnal/nocturnal activity shifts, changes in activity level, hunting avoidance behaviour.
			Habitat use / selection- microhabitat preferences, home range, habitat selection
			Movement / dispersal - migration, dispersal distances, or movement patterns in response to hunting
			Behavioural responses - behaviour changes due to hunting pressure e.g. avoidance behaviour from villages and hunting trails, group size changes.
		Genetic diversity - studies that assess genetic diversity impacts from hunting	Genetic diversity - measures of variation within populations: heterozygosity, allelic richness, nucleotide diversity.
			Population genetic structure - differences among subpopulations / population differentiation.
			Selective pressure - changes in allele frequencies or traits due to selective hunting.
			Inbreeding - inbreeding coefficients, relatedness between individuals, measures of genetic bottlenecks
			Effective population size - estimates of breeding population size and genetic viability.
		Ecosystem process - studies that assess the indirect ecological consequences of loss of species due to hunting	Seed dispersal - effects of hunting on dispersal of seeds by animals; e.g., distance, frequency, number of seeds dispersed.
			Herbivory / Plant consumption - changes in feeding rates, plant damage, or selective browsing by animals due to hunting-induced shifts in herbivore abundance.
			Pollination - impacts on plant pollination or reproductive success mediated by animal activity.
			Trophic cascades / Indirect effects - changes in vegetation, prey populations, or other ecosystem components resulting from altered predator-prey dynamics or herbivore-plant interactions.
			Nutrient cycling / decomposition - changes in litter decomposition, nutrient availability, or soil processes mediated by animals affected by hunting.
			Habitat modifications - changes in ecosystem structure caused by species loss or reduced activity e.g. less wallows created from hunted herbivores, burrows from an increase in rodents affecting soil aeration, trampling changes affecting understory structure, mammal trails and openings.
		Harvest - studies that don't directly measure biodiverstity but measure the hunting system itself and focus on removal of animals from the ecosystem by hunters.	Hunting effort / pressure - measures of effort applied to hunting, e.g., number of hunters, hunting trips,catch per unit effort, or hunting hours per area.
			Harvest quantity / intensity - the hunting offtake e.g. harvest biomass, counts of hunted species in hunting bags
			Spatial / temporal hunting patterns - studies describing where hunting occurs and catchment areas and its relative intensities e.g. distance to villages, landscape-scale pressures.
			Havest composition - harvest studies that describe the identity and relative numbers of species harvested
		Other ecological outcome (specified) - studies measuring an ecological outcome of hunting that does not fit in the other categories will be specified here
Socio-economic outcomes categories - measurable effects of hunting on human communities, livelihoods, or cultural practices. They capture how hunting affects people, society, and resource use.	The broad socioeconomic outcomes of hunting that were measured	Food security & Nutrition - studies focusing on subsistence consumption of meat to support diets and nutritional outcomes.	Subsistence consumption - how much wild meat is eaten by households or communities and measures the dietry role of hunting e.g. kg of wildmeat consumed per household per year, proportion of meals containing wildmeat
			Dietry contribution - focuses on protein and calories or nutrient intake from wildmeat in people's diets
			Household food security - whether households have adequate and reliable access to sufficient food, of which hunted wildmeat may be one component. Measures availability, access, or stability of food, not just wild meat consumption, e.g., food insecurity scores, reports of skipped meals or reduced diversity in diet, seasonal shortages affecting household diet.
		Income & Livelihoods - focuses on cashflow and sales of wildmeat	Cash income - money earned from selling hunted species
			Cost savings - the economic value of meat that households obtain themselves instead of purchasing other protein sources (measures economic benefit or avoided expenditure), e.g., household avoids buying chicken or beef because they hunt, value of harvested animals calculated at local market price.
		Cultural & Social Values - focus on the ways hunting and wildlife use are embedded in local traditions, knowledge systems, and community practices. These outcomes reflect human beliefs, norms, practices, and knowledge related to hunting.	Traditional practices - hunting as part of rituals, traditions, or community practices
			Social norms - wildmeat sharing, food taboos, community hunting rules
			Hunting knowledge - hunting skills, passing on of hunting skills
			Cultural identity & beliefs - enthnographic descriptions and attitudes towards hunting and hunted wildlife
		Human health - focusing on disease in humans related to wildmeat consumption	Zoonotic disease exposure - human exposure to pathogens originating from wildlife during hunting related activities such as capturing, handling, transporting, or butchering animals, e.g., detection of zoonotic pathogens in wildlife handled by hunters, reported exposure to wildlife bodily fluids during hunting or processing, serological evidence of zoonotic infections in hunters.
			Food-borne risks - health risks specifically associated with consumption of wild meat, e.g., parasites transmitted through undercooked bushmeat, bacterial contamination during storage or transport, food poisoning, pathogen survival on cooking or preparation. Studies could include detetion of bacterial contamination in wildmeat, illness reports linked to wildmeat consumption, microbiall testing of…
			Hunting injuries - physical injuries sustained by individuals during hunting activities or while using hunting equipment, e.g. injuries during hunting trips, injuries from hunting tools, animal attacks during hunting e.g. from wounded animals.
			Parasite transmission - transmission of parasitic organisms between wildlife and humans through contact with animals, handling carcasses, or consumption of infected wild meat. E.g., prevelance of parasites in hunters or consumers of wildmeat, parasite detection in hunted species, parasite transfer associated with hunting or meat preparation.
		Governance & Management - focus on the rules, institutions, and enforcement mechanisms that regulate hunting and wildlife use. These outcomes describe how hunting is organized, monitored, or controlled, including formal and informal management structures, and human interactions related to resource access.	Regulation compliance - adherence by hunters or communities to formal laws, regulations, or locally established rules governing hunting activities, such as species restrictions, quotas, seasons, or protected area rules. E.g., reported rates of legal vs illegal hunting, compliance with seasonal bans or quotas, adherence to species protection regulations, reported compliance by hunters in interview…
			Community-based management - local or community-led institutions, rules, or practices that regulate hunting activities, including decision-making processes and collective management of wildlife resources. E.g. community hunting agreements or quotas, community established hunting restrictions, indigenous governance systems regulating wildlife, community monitoring or participatory management initi…
			Enforcement & governance structures - formal or informal mechanisms and institutions responsible for implementing, monitoring, and enforcing hunting regulations or wildlife management policies. E.g. presence of wildlife enforcement agencies/patrols, monitoring systems for hunting activity, institutional frameworks for wildlife management, enforcement actions such as arrests, fines, confiscations.
			Resource access / equity issues - focuses on whether different people or groups have unequal access to wildlife resources, hunting rights, or decision-making. There may be no active conflict, but access or benefits are unevenly distributed, e.g., differenecs in hunting access between communities,restrictions affecting social groups, unequal participation in wildlife governance, distribution of ec…
			Wildife resource conflict - active disputes or tensions between individuals, groups, or institutions regarding wildlife use or management. E.g. reported disputes over hunting rights, social tensions around wildlife regulations, reported conflicts between stakeholders such as hunters and authorities
		Markets & Trade - the movement and sale of wildlife products	Market price - economic value of wilmeat e.g., market price of wildmeat, prices per kg, price per species, seasonal price variation
			Market volumes - the trade quantity s of species / wildlife products traded or sold, e.g., kg of wild meat sold in markets, number of carcasses observed in markets, volume of wildlife products entering urban trade. Emphasis is on volumes and the scale of trade.
			Trade networks - pathways through which wildlife products move from hunters to consumers. E.g. hunter - trader - market seller; rural - urban trade flow; transport routes.
			Market demands - consumer demand / preferences for wildlife products. E.g. peferred species of consumers, consumption frequency
			Illegal wildlife trade - trade occurring outside legal frameworks or involving protected species. E.g. protected species sold, illegal cross-border trade
		Other socio-economic outcome (specified) - studies measuring a socio-economic outcome of hunting that does not fit in the other categories will be specified here
Study reliability	How reliable is the study?	1 - results presented poorly support the conclusions
		2 - results presented moderately support the conclusions
		3 - results presented fully support the conclusions

## Sheet: Extraction
Unique Identifier	Study Number	First Author	Email	Publication Year	Title	Publication Type	Peer reviewed	Language	Study Year	Purpose	Methods	Number of locations	Number of sample sites	Sampling units	Number of participants	Region	Province reported?	Province	Village_name	Coordinate system reported	X_reported_E_S	Y_reported_N_W	GPS accurancy	Converted coordinate UTM zone	X_UTM converted	Y_UTM converted	Elevation reported?	Reported elevation	Elevation_extracted	Habitat reported?	Reported habitat	Habitat scale	Habitat extracted	Hunting technique reported?	Hunting technique	Hunting motivations reported?	Hunting motivations	Hunting frequency reported?	Hunting frequency	Hunting group size reported?	Hunting group size	Community type reported?	Community type	Community type comment	Settlement type	Governence reported?	Governance	Governance redbook	Management type reported?
[truncated: 17 more columns]
